# Supplementary material for: Identifying Putative Causal Links between MicroRNAs and Severe COVID-19 Using Mendelian Randomization
Source: Cells. 2021 Dec 11;10(12):3504. doi: 10.3390/cells10123504 (PMC8700362; doi:10.3390/cells10123504)
Supplement: Supplementary file 1 [file cells-10-03504-s001.zip]

Archive with 4 entries (4 files):
- Supplementary Figures.zip
- Supplementary Table S1.xlsx
- Supplementary Table S2.xlsx
- Supplementary Table S3.xlsx
