# Supplementary material for: Identifying Putative Causal Links between MicroRNAs and Severe COVID-19 Using Mendelian Randomization
Source: Cells. 2021 Dec 11;10(12):3504. doi: 10.3390/cells10123504 (PMC8700362; doi:10.3390/cells10123504)
Supplement: Supplementary file 1 [file cells-10-03504-s001.zip › Supplementary Table S1.xlsx]

## Sheet: A2
exposure	method	nsnp	b	se	pval	OR	OR_lower_bound	OR_higher_bound
hsa-miR-1303	MR	71	-0.021021	0.0120247	0.0848857	0.979198	0.967494	0.991044
hsa-miR-1303	IVW	71	-0.0250549	0.00608171	3.79338e-05	0.975256	0.969343	0.981206
hsa-miR-196b-5p	MR	33	0.0943202	0.0855502	0.278725	1.09891	1.00881	1.19706
hsa-miR-196b-5p	IVW	33	0.0691125	0.0166244	3.2205e-05	1.07156	1.05389	1.08952
hsa-miR-30a-3p	MR	40	-0.0498017	0.0135423	0.000725767	0.951418	0.938621	0.96439
hsa-miR-30a-3p	IVW	40	-0.054624	0.00529527	5.98978e-25	0.946841	0.941841	0.951868
hsa-miR-550a-3p	MR	36	0.400489	0.140772	0.0074706	1.49255	1.29656	1.71817
hsa-miR-550a-3p	IVW	36	0.0852453	0.0137865	6.2803e-10	1.08898	1.07407	1.1041
hsa-miR-885-5p	MR	9	0.0420058	0.0342966	0.26027	1.0429	1.00774	1.07929
hsa-miR-885-5p	IVW	9	0.0520067	0.0142875	0.000272636	1.05338	1.03844	1.06854

## Sheet: B1
exposure	method	nsnp	b	se	pval	OR	OR_lower_bound	OR_higher_bound
hsa-miR-1303	MR	71	-0.0374217	0.0105598	0.000712801	0.96327	0.953151	0.973496
hsa-miR-1303	IVW	71	-0.0342635	0.00534703	1.4749e-10	0.966317	0.961164	0.971498
hsa-miR-135a-5p	MR	3	-0.426981	1.10954	0.766132	0.652476	0.215129	1.97893
hsa-miR-135a-5p	IVW	3	-0.148392	0.0336517	1.03547e-05	0.862093	0.833565	0.891598
hsa-miR-30a-3p	MR	42	-0.0248452	0.0112432	0.0329057	0.975461	0.964555	0.98649
hsa-miR-30a-3p	IVW	42	-0.0221124	0.00436246	4.00358e-07	0.97813	0.973873	0.982407
hsa-miR-339-3p	MR	43	-0.0143335	0.0069644	0.0459737	0.985769	0.978927	0.992658
hsa-miR-339-3p	IVW	43	-0.0206231	0.00450675	4.73878e-06	0.979588	0.975183	0.984013
hsa-miR-339-5p	MR	40	-0.0459325	0.0135328	0.00162283	0.955106	0.942268	0.96812
hsa-miR-339-5p	IVW	40	-0.0332107	0.00615114	6.69682e-08	0.967335	0.961403	0.973303
hsa-miR-885-5p	MR	9	-0.0331604	0.0312294	0.323567	0.967383	0.937639	0.998071
hsa-miR-885-5p	IVW	9	-0.0535719	0.0127955	2.8293e-05	0.947838	0.935787	0.960044

## Sheet: B2
exposure	method	nsnp	b	se	pval	OR	OR_lower_bound	OR_higher_bound
hsa-miR-1303	MR	71	-0.0182056	0.00681066	0.00937206	0.981959	0.975294	0.98867
hsa-miR-1303	IVW	71	-0.0209989	0.00346261	1.32388e-09	0.97922	0.975835	0.982617
hsa-miR-135a-5p	MR	3	-0.05818	0.782667	0.952763	0.94348	0.431345	2.06367
hsa-miR-135a-5p	IVW	3	-0.126899	0.023848	1.03099e-07	0.880822	0.860065	0.902081
hsa-miR-139-5p	MR	14	0.0429533	0.0136108	0.00828501	1.04389	1.02978	1.05819
hsa-miR-139-5p	IVW	14	0.0346926	0.00875094	7.35679e-05	1.0353	1.02628	1.0444
hsa-miR-183-3p	MR	56	0.00412025	0.016594	0.804846	1.00413	0.987604	1.02093
hsa-miR-183-3p	IVW	56	0.0215329	0.0053562	5.81518e-05	1.02177	1.01631	1.02725
hsa-miR-30a-3p	MR	41	-0.0153152	0.00754334	0.0491857	0.984801	0.977401	0.992258
hsa-miR-30a-3p	IVW	41	-0.0207434	0.0029715	2.93506e-12	0.97947	0.976564	0.982385
hsa-miR-339-3p	MR	44	-0.00905338	0.00651082	0.171698	0.990987	0.984556	0.997461
hsa-miR-339-3p	IVW	44	-0.0332554	0.00516017	1.15885e-10	0.967291	0.962313	0.972296
hsa-miR-339-5p	MR	40	-0.04732	0.0125992	0.00057856	0.953782	0.941841	0.965875
hsa-miR-339-5p	IVW	40	-0.0515902	0.00561168	3.80778e-20	0.949718	0.944403	0.955062
