# Supplementary material for: Identifying Putative Causal Links between MicroRNAs and Severe COVID-19 Using Mendelian Randomization
Source: Cells. 2021 Dec 11;10(12):3504. doi: 10.3390/cells10123504 (PMC8700362; doi:10.3390/cells10123504)
Supplement: Supplementary file 1 [file cells-10-03504-s001.zip › Supplementary Table S2.xlsx]

## Sheet: A2
exposure	egger_intercept	se	pval
hsa-miR-1303	-0.00237852	0.00611642	0.698566
hsa-miR-196b-5p	-0.00697915	0.0232344	0.765893
hsa-miR-30a-3p	-0.00392513	0.0101452	0.700992
hsa-miR-550a-3p	-0.0733205	0.032584	0.0310177
hsa-miR-885-5p	0.00757983	0.0236311	0.757758

## Sheet: B1
exposure	egger_intercept	se	pval
hsa-miR-1303	0.00181862	0.00523202	0.729203
hsa-miR-135a-5p	0.0752033	0.299373	0.843322
hsa-miR-30a-3p	0.00222148	0.00840612	0.792929
hsa-miR-339-3p	-0.00504503	0.00425901	0.243015
hsa-miR-339-5p	0.00665852	0.00630906	0.297911
hsa-miR-885-5p	-0.0152474	0.0211431	0.494189

## Sheet: B2
exposure	egger_intercept	se	pval
hsa-miR-1303	-0.00161836	0.00339787	0.635375
hsa-miR-135a-5p	-0.018532	0.210969	0.944221
hsa-miR-139-5p	-0.00437045	0.0055154	0.443507
hsa-miR-183-3p	0.00603885	0.00544689	0.272482
hsa-miR-30a-3p	-0.00447776	0.00571944	0.438413
hsa-miR-339-3p	-0.0187797	0.00387303	1.7365e-05
hsa-miR-339-5p	-0.0021941	0.00578003	0.706355
