# Supplementary material for: Identifying Putative Causal Links between MicroRNAs and Severe COVID-19 Using Mendelian Randomization
Source: Cells. 2021 Dec 11;10(12):3504. doi: 10.3390/cells10123504 (PMC8700362; doi:10.3390/cells10123504)
Supplement: Supplementary file 1 [file cells-10-03504-s001.zip › Supplementary Table S3.xlsx]

## Sheet: A2
exposure	method	nsnp	b	se	pval	OR	OR_lower_bound	OR_higher_bound
hsa-miR-1303	MR	18	-0.21977	0.134774	1	0.802703	0.701493	0.918516
hsa-miR-1303	IVW	18	0.000570129	0.0633499	0.992819	1.00057	0.93915	1.06601
hsa-miR-196b-5p	MR	18	0.185574	0.190342	0.344094	1.20391	0.995244	1.45632
hsa-miR-196b-5p	IVW	18	0.019655	0.0787868	0.802997	1.01985	0.942582	1.10345
hsa-miR-30a-3p	MR	8	-0.104938	0.136223	0.470331	0.90038	0.785715	1.03178
hsa-miR-30a-3p	IVW	8	-0.1745	0.0669733	0.00917374	0.839877	0.78547	0.898053
hsa-miR-885-5p	MR	19	-0.140906	0.0819327	0.103624	0.868571	0.800244	0.942732
hsa-miR-885-5p	IVW	19	0.0218616	0.0352617	0.535271	1.0221	0.986689	1.05879

## Sheet: B1
exposure	method	nsnp	b	se	pval	OR	OR_lower_bound	OR_higher_bound
hsa-miR-1303	MR	20	-0.340336	0.128898	0.016624	0.711531	0.625481	0.809419
hsa-miR-1303	IVW	20	0.0247016	0.0676791	0.715125	1.02501	0.957933	1.09678
hsa-miR-135a-5p	MR	7	0.0363461	0.214644	0.872173	1.03701	0.836693	1.2853
hsa-miR-135a-5p	IVW	7	0.0594377	0.0458921	0.195265	1.06124	1.01364	1.11108
hsa-miR-30a-3p	MR	10	0.0527787	0.0993274	0.609601	1.0542	0.954518	1.16428
hsa-miR-30a-3p	IVW	10	-0.0287631	0.0517787	0.578551	0.971647	0.922616	1.02328
hsa-miR-339-3p	MR	9	0.186446	0.195355	0.371671	1.20496	0.991131	1.46492
hsa-miR-339-3p	IVW	9	0.078781	0.0786504	0.316508	1.08197	1.00013	1.1705
hsa-miR-339-5p	MR	85	-0.00742218	0.0744211	0.920797	0.992605	0.921416	1.06929
hsa-miR-339-5p	IVW	85	-0.00114714	0.0312897	0.970754	0.998854	0.968084	1.0306
hsa-miR-885-5p	MR	19	-0.0330937	0.0775365	0.674871	0.967448	0.89527	1.04545
hsa-miR-885-5p	IVW	19	0.0665699	0.0334338	0.0464704	1.06884	1.03369	1.10517

## Sheet: B2
exposure	method	nsnp	b	se	pval	OR	OR_lower_bound	OR_higher_bound
hsa-miR-1303	MR	20	-0.286899	0.088374	0.0044806	0.750588	0.687102	0.819939
hsa-miR-1303	IVW	20	0.00842312	0.0498969	0.865946	1.00846	0.959374	1.06005
hsa-miR-135a-5p	MR	7	0.200384	0.152528	0.245978	1.22187	1.04902	1.42321
hsa-miR-135a-5p	IVW	7	0.00340814	0.0324652	0.916393	1.00341	0.971361	1.03652
hsa-miR-139-5p	MR	29	0.0413913	0.0491066	0.406697	1.04226	0.992314	1.09472
hsa-miR-139-5p	IVW	29	0.0954542	0.0250177	0.000135929	1.10016	1.07298	1.12803
hsa-miR-183-3p	MR	16	-0.00967308	0.0530568	0.857949	0.990374	0.939197	1.04434
hsa-miR-183-3p	IVW	16	-0.00126089	0.0286834	0.964937	0.99874	0.9705	1.0278
hsa-miR-30a-3p	MR	9	0.0299261	0.0661872	0.664844	1.03038	0.964388	1.10088
hsa-miR-30a-3p	IVW	9	-0.0353342	0.0350216	0.31301	0.965283	0.932062	0.999687
hsa-miR-339-3p	MR	9	0.110018	0.181343	0.563212	1.1163	0.931159	1.33825
hsa-miR-339-3p	IVW	9	-0.00183312	0.069474	0.97895	0.998169	0.931176	1.06998
hsa-miR-339-5p	MR	83	-0.285547	0.0720999	0.000159991	0.751603	0.69932	0.807795
hsa-miR-339-5p	IVW	83	-0.139189	0.0306501	5.59261e-06	0.870063	0.8438	0.897144
